# Supplementary material for: Comparative evaluation of four rapid diagnostic tests that detect human Trypanosoma cruzi-specific antibodies to support diagnosis of Chagas Disease in urban population of Argentina
Source: PLoS Negl Trop Dis. 2024 Mar 15;18(3):e0011997. doi: 10.1371/journal.pntd.0011997 (PMC10971758; doi:10.1371/journal.pntd.0011997)
Supplement: S1 Data — (XLSX) [file pntd.0011997.s004.xlsx]

## Sheet: Hoja1
				Reference Tests
				ELISA		HAI		IFI		Diagnosis
NT008 ID	Age	Place of birth	Sex	Result		Result		Result
1	35	Santiago del Estero	Female	Negative		Negative		Not done		T. cruzi infection negative
2	31	Provincia de Buenos Aires	Male	Positive		Positive		Not done		T. cruzi infection positive
3	42	Santiago del Estero	Male	Positive		Positive		Not done		T. cruzi infection positive
4	69	Capital Federal	Male	Negative		Negative		Not done		T. cruzi infection negative
5	58	Chaco	Male	Negative		Negative		Not done		T. cruzi infection negative
6	44	Capital Federal	Male	Negative		Negative		Not done		T. cruzi infection negative
7	40	Chaco	Female	Positive		Positive		Not done		T. cruzi infection positive
8	70	Misiones	Female	Negative		Negative		Not done		T. cruzi infection negative
9	62	Paraguay	Female	Negative		Negative		Not done		T. cruzi infection negative
10	58	Santiago del Estero	Male	Positive		Positive		Not done		T. cruzi infection positive
11	64	Bolivia	Female	Positive		Positive		Not done		T. cruzi infection positive
12	37	Bolivia	Female	Positive		Positive		Not done		T. cruzi infection positive
13	58	Misiones	Female	Positive		Positive		Not done		T. cruzi infection positive
16	57	Capital Federal	Male	Negative		Negative		Not done		T. cruzi infection negative
17	36	Chaco	Female	Positive		Positive		Not done		T. cruzi infection positive
18	58	Santiago del Estero	Female	Positive		Positive		Not done		T. cruzi infection positive
19	39	Paraguay	Female	Positive		Positive		Not done		T. cruzi infection positive
20	68	Misiones	Female	Positive		Positive		Not done		T. cruzi infection positive
21	43	Salta	Female	Negative		Negative		Not done		T. cruzi infection negative
22	59	Entre Rios	Male	Positive		Positive		Not done		T. cruzi infection positive
23	64	Chaco	Male	Negative		Negative		Not done		T. cruzi infection negative
24	61	Formosa	Male	Negative		Negative		Not done		T. cruzi infection negative
25	36	Chaco	Female	Positive		Positive		Not done		T. cruzi infection positive
26	40	Bolivia	Female	Positive		Positive		Not done		T. cruzi infection positive
27	76	Corrientes	Male	Positive		Negative		Positive		T. cruzi infection positive
28	54	Salta	Female	Negative		Negative		Not done		T. cruzi infection negative
30	47	Bolivia	Female	Positive		Positive		Not done		T. cruzi infection positive
31	55	Corrientes	Male	Negative		Negative		Not done		T. cruzi infection negative
32	32	Capital Federal	Male	Negative		Negative		Not done		T. cruzi infection negative
33	53	Bolivia	Female	Positive		Positive		Not done		T. cruzi infection positive
34	43	Mendoza	Male	Positive		Positive		Not done		T. cruzi infection positive
35	44	Santiago del Estero	Male	Negative		Negative		Not done		T. cruzi infection negative
36	58	Corrientes	Male	Positive		Positive		Not done		T. cruzi infection positive
37	75	Santiago del Estero	Male	Positive		Positive		Not done		T. cruzi infection positive
38	54	Paraguay	Female	Negative		Negative		Not done		T. cruzi infection negative
39	47	Bolivia	Male	Positive		Positive		Not done		T. cruzi infection positive
40	60	Bolivia	Female	Positive		Positive		Not done		T. cruzi infection positive
41	61	Santa Fe	Female	Positive		Positive		Not done		T. cruzi infection positive
42	64	Santa Fe	Female	Positive		Positive		Not done		T. cruzi infection positive
43	44	Bolivia	Female	Positive		Positive		Not done		T. cruzi infection positive
44	45	Bolivia	Female	Positive		Positive		Not done		T. cruzi infection positive
45	56	Formosa	Female	Negative		Negative		Not done		T. cruzi infection negative
46	59	Bolivia	Female	Positive		Negative		Positive		T. cruzi infection positive
47	50	Paraguay	Female	Positive		Positive		Not done		T. cruzi infection positive
48	58	Santiago del Estero	Male	Negative		Negative		Not done		T. cruzi infection negative
49	34	Chaco	Female	Positive		Negative		Positive		T. cruzi infection positive
50	32	Bolivia	Female	Negative		Negative		Not done		T. cruzi infection negative
53	49	Santiago del Estero	Male	Negative		Negative		Not done		T. cruzi infection negative
54	61	Corrientes	Male	Positive		Positive		Not done		T. cruzi infection positive
55	27	Paraguay	Male	Positive		Positive		Not done		T. cruzi infection positive
56	34	Buenos Aires	Female	Positive		Positive		Not done		T. cruzi infection positive
57	63	Salta	Female	Positive		Positive		Not done		T. cruzi infection positive
59	53	Chaco	Male	Positive		Positive		Not done		T. cruzi infection positive
60	42	Chaco	Male	Positive		Positive		Not done		T. cruzi infection positive
61	71	Santa Fe	Female	Positive		Negative		Positive		T. cruzi infection positive
62	46	Santiago del Estero	Female	Negative		Negative		Not done		T. cruzi infection negative
63	61	Santa Fe	Male	Negative		Negative		Not done		T. cruzi infection negative
64	66	Salta	Female	Negative		Negative		Not done		T. cruzi infection negative
65	65	Chaco	Female	Negative		Negative		Not done		T. cruzi infection negative
66	65	Chaco	Male	Negative		Negative		Not done		T. cruzi infection negative
67	69	Santiago del Estero	Male	Negative		Negative		Not done		T. cruzi infection negative
68	45	Paraguay	Female	Positive		Positive		Not done		T. cruzi infection positive
69	63	Corrientes	Female	Negative		Negative		Not done		T. cruzi infection negative
72	57	Santiago del Estero	Male	Positive		Positive		Not done		T. cruzi infection positive
73	61	Santiago del Estero	Female	Positive		Negative		Positive		T. cruzi infection positive
74	55	Chaco	Male	Negative		Negative		Not done		T. cruzi infection negative
75	49	Chaco	Female	Positive		Positive		Not done		T. cruzi infection positive
76	62	Chaco	Male	Positive		Positive		Not done		T. cruzi infection positive
77	41	Provincia de Buenos Aires	Female	Positive		Positive		Not done		T. cruzi infection positive
78	40	Bolivia	Male	Positive		Positive		Not done		T. cruzi infection positive
79	57	Santiago del Estero	Female	Negative		Negative		Not done		T. cruzi infection negative
81	63	Corrientes	Female	Negative		Negative		Not done		T. cruzi infection negative
83	58	Cordoba	Male	Negative		Negative		Not done		T. cruzi infection negative
84	63	Santiago del Estero	Male	Positive		Positive		Not done		T. cruzi infection positive
85	23	Bolivia	Male	Positive		Positive		Not done		T. cruzi infection positive
86	34	Provincia de Buenos Aires	Female	Positive		Negative		Positive		T. cruzi infection positive
87	21	Bolivia	Male	Negative		Negative		Not done		T. cruzi infection negative
90	19	Capital Federal	Female	Negative		Negative		Not done		T. cruzi infection negative
91	35	Provincia de Buenos Aires	Female	Negative		Negative		Not done		T. cruzi infection negative
92	49	Catamarca	Female	Negative		Negative		Not done		T. cruzi infection negative
94	55	Paraguay	Male	Positive		Positive		Not done		T. cruzi infection positive
95	59	Bolivia	Male	Negative		Negative		Not done		T. cruzi infection negative
96	47	Salta	Male	Negative		Negative		Not done		T. cruzi infection negative
97	68	Chaco	Female	Negative		Negative		Not done		T. cruzi infection negative
100	36	Bolivia	Male	Positive		Positive		Not done		T. cruzi infection positive
101	33	Bolivia	Male	Positive		Positive		Not done		T. cruzi infection positive
102	58	Bolivia	Male	Positive		Positive		Not done		T. cruzi infection positive
103	65	Bolivia	Female	Positive		Positive		Not done		T. cruzi infection positive
104	25	Provincia de Buenos Aires	Female	Positive		Positive		Not done		T. cruzi infection positive
105	33	Bolivia	Male	Positive		Positive		Not done		T. cruzi infection positive
106	18	Capital Federal	Male	Negative		Negative		Not done		T. cruzi infection negative
107	58	Santiago del Estero	Female	Negative		Negative		Not done		T. cruzi infection negative
108	60	Provincia de Buenos Aires	Female	Negative		Negative		Not done		T. cruzi infection negative
110	54	Bolivia	Female	Negative		Negative		Not done		T. cruzi infection negative
111	54	Santiago del Estero	Male	Positive		Positive		Not done		T. cruzi infection positive
113	61	Misiones	Female	Positive		Positive		Not done		T. cruzi infection positive
114	33	Provincia de Buenos Aires	Female	Negative		Negative		Not done		T. cruzi infection negative
115	50	Formosa	Female	Negative		Negative		Not done		T. cruzi infection negative
116	62	Provincia de Buenos Aires	Male	Negative		Negative		Not done		T. cruzi infection negative
117	74	Provincia de Buenos Aires	Male	Negative		Negative		Not done		T. cruzi infection negative
118	40	Capital Federal	Female	Negative		Negative		Not done		T. cruzi infection negative
119	19	Capital Federal	Female	Negative		Negative		Not done		T. cruzi infection negative
120	50	Bolivia	Male	Positive		Positive		Not done		T. cruzi infection positive
121	54	Chaco	Female	Positive		Positive		Not done		T. cruzi infection positive
122	57	Santa Fe	Male	Positive		Positive		Not done		T. cruzi infection positive
123	30	Bolivia	Female	Positive		Positive		Not done		T. cruzi infection positive
124	57	Bolivia	Male	Positive		Negative		Positive		T. cruzi infection positive
125	48	Santa Fe	Female	Negative		Negative		Not done		T. cruzi infection negative
126	56	Chaco	Female	Positive		Positive		Not done		T. cruzi infection positive
128	40	Chaco	Female	Negative		Negative		Not done		T. cruzi infection negative
129	43	Chaco	Female	Negative		Negative		Not done		T. cruzi infection negative
130	59	Formosa	Female	Negative		Negative		Not done		T. cruzi infection negative
131	60	Capital Federal	Male	Negative		Negative		Not done		T. cruzi infection negative
132	42	Bolivia	Female	Positive		Positive		Not done		T. cruzi infection positive
133	47	Corrientes	Male	Negative		Negative		Not done		T. cruzi infection negative
134	70	Santiago del Estero	Male	Positive		Positive		Not done		T. cruzi infection positive
135	44	Misiones	Male	Positive		Positive		Not done		T. cruzi infection positive
139	41	Bolivia	Female	Positive		Positive		Not done		T. cruzi infection positive
140	31	Provincia de Buenos Aires	Male	Positive		Positive		Not done		T. cruzi infection positive
141	40	Bolivia	Female	Positive		Positive		Not done		T. cruzi infection positive
142	50	Paraguay	Male	Negative		Negative		Not done		T. cruzi infection negative
143	61	Capital Federal	Male	Negative		Negative		Not done		T. cruzi infection negative
144	41	Provincia de Buenos Aires	Male	Negative		Negative		Not done		T. cruzi infection negative
145	68	Santiago del Estero	Female	Negative		Negative		Not done		T. cruzi infection negative
146	50	Catamarca	Male	Negative		Negative		Not done		T. cruzi infection negative
147	37	Bolivia	Female	Positive		Positive		Not done		T. cruzi infection positive
149	51	Chaco	Female	Positive		Negative		Positive		T. cruzi infection positive
151	66	Santa Fe	Male	Positive		Positive		Not done		T. cruzi infection positive
152	67	Bolivia	Male	Positive		Negative		Positive		T. cruzi infection positive
153	44	Bolivia	Female	Negative		Negative		Not done		T. cruzi infection negative
154	60	Bolivia	Female	Negative		Negative		Not done		T. cruzi infection negative
155	26	Provincia de Buenos Aires	Female	Negative		Negative		Not done		T. cruzi infection negative
156	37	Chaco	Female	Positive		Positive		Not done		T. cruzi infection positive
158	57	Corrientes	Female	Negative		Negative		Not done		T. cruzi infection negative
159	77	Corrientes	Female	Positive		Positive		Not done		T. cruzi infection positive
160	40	Bolivia	Female	Positive		Positive		Not done		T. cruzi infection positive
161	23	Provincia de Buenos Aires	Female	Negative		Negative		Not done		T. cruzi infection negative
162	76	Chaco	Female	Negative		Negative		Not done		T. cruzi infection negative
164	50	Paraguay	Male	Positive		Positive		Not done		T. cruzi infection positive
165	39	Capital Federal	Male	Positive		Positive		Not done		T. cruzi infection positive
167	61	Chaco	Female	Positive		Positive		Not done		T. cruzi infection positive
170	31	Capital Federal	Female	Positive		Positive		Not done		T. cruzi infection positive
171	32	Provincia de Buenos Aires	Female	Negative		Negative		Not done		T. cruzi infection negative
172	50	Bolivia	Male	Positive		Positive		Not done		T. cruzi infection positive
173	68	Paraguay	Male	Positive		Positive		Not done		T. cruzi infection positive
174	48	Chaco	Female	Positive		Positive		Not done		T. cruzi infection positive
175	59	Santiago del Estero	Male	Negative		Negative		Not done		T. cruzi infection negative
176	48	Chaco	Male	Positive		Positive		Not done		T. cruzi infection positive
178	47	Bolivia	Male	Positive		Positive		Not done		T. cruzi infection positive
179	47	Bolivia	Female	Positive		Positive		Not done		T. cruzi infection positive
180	60	Santiago del Estero	Female	Negative		Negative		Not done		T. cruzi infection negative
181	43	Santiago del Estero	Female	Negative		Negative		Not done		T. cruzi infection negative
183	35	Provincia de Buenos Aires	Female	Negative		Negative		Not done		T. cruzi infection negative
184	24	Bolivia	Female	Negative		Negative		Not done		T. cruzi infection negative
186	61	Salta	Female	Positive		Positive		Not done		T. cruzi infection positive
187	61	Bolivia	Female	Positive		Positive		Not done		T. cruzi infection positive
188	66	Bolivia	Male	Negative		Negative		Not done		T. cruzi infection negative
189	66	Formosa	Male	Positive		Positive		Not done		T. cruzi infection positive
190	51	Peru	Male	Negative		Negative		Not done		T. cruzi infection negative
191	64	Chaco	Female	Negative		Negative		Not done		T. cruzi infection negative
192	26	Provincia de Buenos Aires	Male	Negative		Negative		Not done		T. cruzi infection negative
193	50	Bolivia	Female	Positive		Positive		Not done		T. cruzi infection positive
194	40	Formosa	Male	Positive		Positive		Not done		T. cruzi infection positive
195	74	Chaco	Female	Negative		Negative		Not done		T. cruzi infection negative
196	43	Provincia de Buenos Aires	Male	Negative		Negative		Not done		T. cruzi infection negative
197	43	Chaco	Female	Positive		Positive		Not done		T. cruzi infection positive
200	39	Paraguay	Female	Negative		Negative		Not done		T. cruzi infection negative
201	63	Salta	Male	Negative		Negative		Not done		T. cruzi infection negative
202	73	Corrientes	Female	Negative		Negative		Not done		T. cruzi infection negative
203	68	Misiones	Female	Negative		Negative		Not done		T. cruzi infection negative
204	40	Paraguay	Female	Negative		Negative		Not done		T. cruzi infection negative
205	72	Tucuman	Male	Positive		Positive		Not done		T. cruzi infection positive
206	72	Cordoba	Female	Negative		Negative		Not done		T. cruzi infection negative
207	61	Tucuman	Male	Negative		Negative		Not done		T. cruzi infection negative
208	58	Santiago del Estero	Male	Negative		Negative		Not done		T. cruzi infection negative
211	51	Provincia de Buenos Aires	Male	Positive		Positive		Not done		T. cruzi infection positive
212	32	Paraguay	Male	Positive		Negative		Positive		T. cruzi infection positive
213	47	salta	Female	Negative		Negative		Not done		T. cruzi infection negative
214	20	Bolivia	Male	Negative		Negative		Not done		T. cruzi infection negative
215	43	Bolivia	Female	Positive		Negative		Positive		T. cruzi infection positive
216	70	Paraguay	Male	Negative		Negative		Not done		T. cruzi infection negative
217	51	Chaco	Female	Negative		Negative		Not done		T. cruzi infection negative
218	38	Bolivia	Female	Positive		Positive		Not done		T. cruzi infection positive
219	72	Santiago del Estero	Male	Negative		Negative		Not done		T. cruzi infection negative
220	49	Capital Federal	Male	Negative		Negative		Not done		T. cruzi infection negative
221	26	Provincia de Buenos Aires	Female	Negative		Negative		Not done		T. cruzi infection negative
222	42	Bolivia	Female	Positive		Positive		Not done		T. cruzi infection positive
223	40	Provincia de Buenos Aires	Male	Positive		Negative		Positive		T. cruzi infection positive
224	41	Chaco	Male	Positive		Negative		Positive		T. cruzi infection positive
225	40	Chaco	Female	Negative		Negative		Not done		T. cruzi infection negative
226	37	Capital Federal	Female	Negative		Negative		Not done		T. cruzi infection negative
228	41	Provincia de Buenos Aires	Female	Positive		Positive		Not done		T. cruzi infection positive
229	68	Bolivia	Male	Positive		Positive		Not done		T. cruzi infection positive
230	71	Salta	Male	Negative		Negative		Not done		T. cruzi infection negative
231	55	Chaco	Female	Negative		Negative		Not done		T. cruzi infection negative
232	41	Santiago del Estero	Male	Negative		Negative		Not done		T. cruzi infection negative
233	60	Jujuy	Female	Positive		Positive		Not done		T. cruzi infection positive
234	19	Provincia de Buenos Aires	Female	Negative		Negative		Not done		T. cruzi infection negative
235	38	Provincia de Buenos Aires	Female	Negative		Negative		Not done		T. cruzi infection negative
236	40	Provincia de Buenos Aires	Male	Negative		Negative		Not done		T. cruzi infection negative
237	30	Bolivia	Female	Positive		Negative		Positive		T. cruzi infection positive
238	49	Bolivia	Female	Positive		Positive		Not done		T. cruzi infection positive
239	63	Chaco	Female	Positive		Positive		Not done		T. cruzi infection positive
240	56	Capital Federal	Female	Positive		Positive		Not done		T. cruzi infection positive
241	71	Chaco	Female	Positive		Negative		Positive		T. cruzi infection positive
242	38	Provincia de Buenos Aires	Female	Positive		Negative		Positive		T. cruzi infection positive
243	45	Bolivia	Male	Positive		Positive		Not done		T. cruzi infection positive
244	43	Jujuy	Female	Negative		Negative		Not done		T. cruzi infection negative
246	53	Provincia de Buenos Aires	Female	Negative		Negative		Not done		T. cruzi infection negative
248	53	Santiago del Estero	Female	Negative		Negative		Not done		T. cruzi infection negative
249	40	Provincia de Buenos Aires	Male	Negative		Negative		Not done		T. cruzi infection negative
250	60	Corrientes	Male	Positive		Positive		Not done		T. cruzi infection positive
251	49	Paraguay	Female	Negative		Negative		Not done		T. cruzi infection negative
252	48	Provincia de Buenos Aires	Male	Positive		Positive		Not done		T. cruzi infection positive
253	35	Santiago del Estero	Female	Negative		Negative		Not done		T. cruzi infection negative
254	59	Santiago del Estero	Female	Positive		Negative		Positive		T. cruzi infection positive
255	55	Bolivia	Female	Positive		Positive		Not done		T. cruzi infection positive
257	39	Paraguay	Female	Negative		Negative		Not done		T. cruzi infection negative
258	49	Santiago del Estero	Male	Negative		Negative		Not done		T. cruzi infection negative
259	34	Santiago del Estero	Female	Negative		Negative		Not done		T. cruzi infection negative
260	64	La Rioja	Female	Negative		Negative		Not done		T. cruzi infection negative
261	25	Bolivia	Female	Positive		Positive		Not done		T. cruzi infection positive
262	55	La Pampa	Male	Positive		Positive		Not done		T. cruzi infection positive
263	32	Corrientes	Male	Negative		Negative		Not done		T. cruzi infection negative
264	30	Bolivia	Female	Negative		Negative		Not done		T. cruzi infection negative
265	55	Chaco	Female	Positive		Positive		Not done		T. cruzi infection positive
266	20	Bolivia	Female	Negative		Negative		Not done		T. cruzi infection negative
267	57	Bolivia	Female	Positive		Positive		Not done		T. cruzi infection positive
268	64	Chaco	Female	Positive		Positive		Not done		T. cruzi infection positive
269	45	Provincia de Buenos Aires	Female	Negative		Negative		Not done		T. cruzi infection negative
270	27	Paraguay	Female	Positive		Positive		Not done		T. cruzi infection positive
271	51	Santiago del Estero	Male	Negative		Negative		Not done		T. cruzi infection negative
272	37	Corrientes	Female	Negative		Negative		Not done		T. cruzi infection negative
273	79	Santiago del Estero	Female	Negative		Negative		Not done		T. cruzi infection negative
274	62	Chaco	Male	Positive		Negative		Positive		T. cruzi infection positive
275	72	Provincia de Buenos Aires	Female	Positive		Positive		Not done		T. cruzi infection positive
276	63	Santiago del Estero	Male	Positive		Positive		Not done		T. cruzi infection positive
278	60	Santiago del Estero	Female	Positive		Positive		Not done		T. cruzi infection positive
279	24	Provincia de Buenos Aires	Female	Negative		Negative		Not done		T. cruzi infection negative
280	32	Paraguay	Female	Positive		Positive		Not done		T. cruzi infection positive
282	45	Bolivia	Female	Positive		Positive		Not done		T. cruzi infection positive
283	44	Bolivia	Female	Positive		Positive		Not done		T. cruzi infection positive
284	34	Bolivia	Male	Positive		Positive		Not done		T. cruzi infection positive
285	41	Bolivia	Female	Positive		Positive		Not done		T. cruzi infection positive
286	55	Santiago del Estero	Male	Positive		Negative		Positive		T. cruzi infection positive
287	31	Provincia de Buenos Aires	Female	Negative		Negative		Not done		T. cruzi infection negative
288	26	Provincia de Buenos Aires	Female	Negative		Negative		Not done		T. cruzi infection negative
289	70	Santiago del Estero	Female	Negative		Negative		Not done		T. cruzi infection negative
290	47	Santiago del Estero	Female	Negative		Negative		Not done		T. cruzi infection negative
291	52	Chaco	Female	Positive		Positive		Not done		T. cruzi infection positive
292	72	Santiago del Estero	Female	Negative		Negative		Not done		T. cruzi infection negative
293	72	Entre Rios	Female	Negative		Negative		Not done		T. cruzi infection negative
294	57	Santiago del Estero	Female	Negative		Negative		Not done		T. cruzi infection negative
295	48	Bolivia	Male	Positive		Positive		Not done		T. cruzi infection positive
296	54	Salta	Male	Negative		Negative		Not done		T. cruzi infection negative
297	48	Santiago del Estero	Female	Negative		Negative		Not done		T. cruzi infection negative
298	18	Capital Federal	Female	Negative		Negative		Not done		T. cruzi infection negative
299	44	Chaco	Female	Negative		Negative		Not done		T. cruzi infection negative
300	51	Capital Federal	Female	Positive		Positive		Not done		T. cruzi infection positive
301	45	Chaco	Female	Negative		Negative		Not done		T. cruzi infection negative
302	39	Paraguay	Female	Positive		Positive		Not done		T. cruzi infection positive
303	58	Provincia de Buenos Aires	Male	Negative		Negative		Not done		T. cruzi infection negative
304	56	Provincia de Buenos Aires	Female	Negative		Negative		Not done		T. cruzi infection negative
305	25	Bolivia	Female	Negative		Negative		Not done		T. cruzi infection negative
306	56	Tucuman	Male	Positive		Positive		Not done		T. cruzi infection positive
308	84	Salta	Female	Negative		Negative		Not done		T. cruzi infection negative
310	31	Bolivia	Male	Positive		Positive		Not done		T. cruzi infection positive
311	30	Capital Federal	Female	Negative		Negative		Not done		T. cruzi infection negative
312	37	Bolivia	Female	Positive		Positive		Not done		T. cruzi infection positive
313	43	Jujuy	Female	Positive		Positive		Not done		T. cruzi infection positive
314	46	Provincia de Buenos Aires	Female	Positive		Positive		Not done		T. cruzi infection positive
315	55	Ciudad de Buenos Aires	Female	Negative		Negative		Not done		T. cruzi infection negative
316	32	Bolivia	Female	Negative		Negative		Not done		T. cruzi infection negative
317	56	Paraguay	Female	Negative		Negative		Not done		T. cruzi infection negative
318	42	Tucuman	Female	Positive		Positive		Not done		T. cruzi infection positive
319	55	Bolivia	Female	Positive		Negative		Positive		T. cruzi infection positive
320	60	Paraguay	Female	Negative		Negative		Not done		T. cruzi infection negative
321	33	Bolivia	Female	Negative		Negative		Not done		T. cruzi infection negative
322	34	Provincia de Buenos Aires	Female	Positive		Positive		Not done		T. cruzi infection positive
323	44	Chaco	Male	Negative		Negative		Not done		T. cruzi infection negative
324	52	Paraguay	Male	Positive		Positive		Not done		T. cruzi infection positive
325	23	Capital Federal	Male	Negative		Negative		Not done		T. cruzi infection negative
326	52	Capital Federal	Male	Negative		Negative		Not done		T. cruzi infection negative
327	70	Chaco	Female	Negative		Negative		Not done		T. cruzi infection negative
328	60	Bolivia	Female	Positive		Positive		Not done		T. cruzi infection positive
329	51	Provincia de Buenos Aires	Female	Positive		Negative		Positive		T. cruzi infection positive
330	48	Provincia de Buenos Aires	Female	Positive		Negative		Positive		T. cruzi infection positive
331	54	Capital Federal	Female	Negative		Negative		Not done		T. cruzi infection negative
332	83	Tucuman	Female	Positive		Positive		Not done		T. cruzi infection positive
333	72	Salta	Male	Negative		Negative		Not done		T. cruzi infection negative
334	47	Bolivia	Female	Positive		Negative		Positive		T. cruzi infection positive
335	58	Provincia de Buenos Aires	Female	Negative		Negative		Not done		T. cruzi infection negative
336	74	Santiago del Estero	Female	Positive		Negative		Positive		T. cruzi infection positive
337	66	Santa fe	Female	Negative		Negative		Not done		T. cruzi infection negative
338	30	Bolivia	Female	Positive		Positive		Not done		T. cruzi infection positive
340	61	Salta	Female	Positive		Positive		Not done		T. cruzi infection positive
341	62	Tucuman	Male	Negative		Negative		Not done		T. cruzi infection negative
342	58	Salta	Male	Positive		Negative		Positive		T. cruzi infection positive
344	50	Capital Federal	Male	Negative		Negative		Not done		T. cruzi infection negative
345	45	Provincia de Buenos Aires	Female	Positive		Positive		Not done		T. cruzi infection positive
347	59	Chaco	Female	Positive		Positive		Not done		T. cruzi infection positive
348	58	Bolivia	Female	Positive		Positive		Not done		T. cruzi infection positive
349	55	Chaco	Female	Negative		Negative		Not done		T. cruzi infection negative
350	42	Bolivia	Female	Positive		Positive		Not done		T. cruzi infection positive
351	55	Salta	Female	Positive		Positive		Not done		T. cruzi infection positive
352	31	Chaco	Female	Positive		Negative		Positive		T. cruzi infection positive
353	43	Bolivia	Female	Positive		Positive		Not done		T. cruzi infection positive
354	58	Bolivia	Female	Positive		Positive		Not done		T. cruzi infection positive
355	35	Bolivia	Female	Positive		Positive		Not done		T. cruzi infection positive
356	56	Chaco	Male	Positive		Negative		Positive		T. cruzi infection positive
357	52	Bolivia	Male	Positive		Positive		Not done		T. cruzi infection positive
358	46	Paraguay	Female	Positive		Positive		Not done		T. cruzi infection positive
359	31	Provincia de Buenos Aires	Female	Positive		Positive		Not done		T. cruzi infection positive
360	NA	NA	NA	Negative		Negative		Not done		T. cruzi infection negative
361	NA	NA	NA	Negative		Negative		Not done		T. cruzi infection negative
363	30	Bolivia	Male	Positive		Positive		Not done		T. cruzi infection positive
364	NA	NA	NA	Negative		Negative		Not done		T. cruzi infection negative
365	26	Misiones	Male	Positive		Positive		Not done		T. cruzi infection positive
366	24	Capital Federal	Female	Positive		Positive		Not done		T. cruzi infection positive
367	NA	NA	NA	Negative		Negative		Not done		T. cruzi infection negative
368	NA	NA	NA	Negative		Negative		Not done		T. cruzi infection negative
370	47	Bolivia	Female	Positive		Positive		Not done		T. cruzi infection positive
371	47	Bolivia	Male	Positive		Positive		Not done		T. cruzi infection positive
372	43	Bolivia	Female	Positive		Positive		Not done		T. cruzi infection positive
373	27	Misiones	Female	Positive		Positive		Not done		T. cruzi infection positive
374	NA	NA	NA	Negative		Negative		Not done		T. cruzi infection negative
375	41	Capital Federal	Male	Positive		Positive		Not done		T. cruzi infection positive
376	NA	NA	NA	Negative		Negative		Not done		T. cruzi infection negative
377	49	Bolivia	Female	Positive		Positive		Not done		T. cruzi infection positive
378	NA	NA	NA	Negative		Negative		Not done		T. cruzi infection negative
380	37	Jujuy	Male	Positive		Negative		Positive		T. cruzi infection positive
381	NA	NA	NA	Negative		Negative		Not done		T. cruzi infection negative
382	NA	NA	NA	Negative		Negative		Not done		T. cruzi infection negative
383	NA	NA	NA	Negative		Negative		Not done		T. cruzi infection negative
384	NA	NA	NA	Negative		Negative		Not done		T. cruzi infection negative
385	NA	NA	NA	Negative		Negative		Not done		T. cruzi infection negative
386	46	Bolivia	Female	Positive		Positive		Not done		T. cruzi infection positive
387	51	Bolivia	Male	Positive		Positive		Not done		T. cruzi infection positive
388	59	San Luis	Male	Positive		Positive		Not done		T. cruzi infection positive
389	59	Catamarca	Male	Positive		Positive		Not done		T. cruzi infection positive
391	NA	NA	NA	Negative		Negative		Not done		T. cruzi infection negative
392	55	Tucuman	Female	Positive		Positive		Not done		T. cruzi infection positive
393	28	Bolivia	Male	Positive		Positive		Not done		T. cruzi infection positive
395	NA	NA	NA	Negative		Negative		Not done		T. cruzi infection negative
396	NA	NA	NA	Negative		Negative		Not done		T. cruzi infection negative
397	NA	NA	NA	Negative		Negative		Not done		T. cruzi infection negative
398	NA	NA	NA	Negative		Negative		Not done		T. cruzi infection negative
399	54	Bolivia	Male	Positive		Positive		Not done		T. cruzi infection positive
400	NA	NA	NA	Negative		Negative		Not done		T. cruzi infection negative
401	NA	NA	NA	Negative		Negative		Not done		T. cruzi infection negative
402	56	Santiago del Estero	Female	Positive		Positive		Not done		T. cruzi infection positive
403	45	Bolivia	Female	Positive		Positive		Not done		T. cruzi infection positive
404	25	Bolivia	Female	Negative		Negative		Not done		T. cruzi infection negative
405	34	Venezuela	Male	Negative		Negative		Not done		T. cruzi infection negative
406	58	Bolivia	Male	Negative		Negative		Not done		T. cruzi infection negative
407	73	Uruguay	Male	Negative		Negative		Not done		T. cruzi infection negative
408	28	Provincia de Buenos Aires	Female	Negative		Negative		Not done		T. cruzi infection negative
410	57	Santa Fe	Male	Negative		Negative		Not done		T. cruzi infection negative
411	55	Provincia de Buenos Aires	Male	Positive		Positive		Not done		T. cruzi infection positive
412	32	Provincia de Buenos Aires	Female	Negative		Negative		Not done		T. cruzi infection negative
413	60	Santa Fe	Female	Negative		Negative		Not done		T. cruzi infection negative
414	33	Provincia de Buenos Aires	Female	Positive		Positive		Not done		T. cruzi infection positive
415	45	Chaco	Male	Positive		Positive		Not done		T. cruzi infection positive
416	43	Capital Federal	Female	Positive		Positive		Not done		T. cruzi infection positive
417	57	Santiago del Estero	Female	Negative		Negative		Not done		T. cruzi infection negative
418	37	Capital Federal	Female	Positive		Positive		Not done		T. cruzi infection positive
419	50	Bolivia	Female	Positive		Positive		Not done		T. cruzi infection positive
421	33	Provincia de Buenos Aires	Female	Negative		Negative		Not done		T. cruzi infection negative
423	23	Chaco	Male	Negative		Negative		Not done		T. cruzi infection negative
426	35	Provincia de Buenos Aires	Female	Negative		Negative		Not done		T. cruzi infection negative
429	67	Uruguay	Female	Negative		Negative		Not done		T. cruzi infection negative
431	52	Chaco	Male	Negative		Negative		Not done		T. cruzi infection negative
432	64	Santiago del Estero	Female	Negative		Negative		Not done		T. cruzi infection negative
433	52	Capital Federal	Male	Negative		Negative		Not done		T. cruzi infection negative
436	64	Bolivia	Male	Positive		Positive		Not done		T. cruzi infection positive
437	39	Santiago del Estero	Female	Positive		Positive		Not done		T. cruzi infection positive
438	30	Chaco	Female	Positive		Positive		Not done		T. cruzi infection positive
439	46	Paraguay	Female	Positive		Positive		Not done		T. cruzi infection positive
440	42	Santiago del Estero	Male	Positive		Positive		Not done		T. cruzi infection positive
441	40	Bolivia	Male	Positive		Positive		Not done		T. cruzi infection positive
442	47	Bolivia	Female	Positive		Positive		Not done		T. cruzi infection positive
443	49	Bolivia	Male	Positive		Positive		Not done		T. cruzi infection positive
444	48	Bolivia	Female	Negative		Negative		Not done		T. cruzi infection negative
445	13	Provincia de Buenos Aires	Male	Negative		Negative		Not done		T. cruzi infection negative
447	52	Bolivia	Male	Positive		Positive		Not done		T. cruzi infection positive
448	40	Bolivia	Male	Negative		Negative		Not done		T. cruzi infection negative
450	25	Bolivia	Female	Negative		Negative		Not done		T. cruzi infection negative
452	28	Bolivia	Male	Negative		Negative		Not done		T. cruzi infection negative
453	31	Bolivia	Female	Negative		Negative		Not done		T. cruzi infection negative
454	41	Provincia de Buenos Aires	Male	Positive		Positive		Not done		T. cruzi infection positive
455	31	Bolivia	Female	Negative		Negative		Not done		T. cruzi infection negative
457	41	Bolivia	Female	Negative		Negative		Not done		T. cruzi infection negative
458	16	Provincia de Buenos Aires	Male	Negative		Negative		Not done		T. cruzi infection negative
459	10	Provincia de Buenos Aires	Female	Negative		Negative		Not done		T. cruzi infection negative
460	25	Santa Fe	Female	Negative		Negative		Not done		T. cruzi infection negative
461	32	Provincia de Buenos Aires	Female	Negative		Negative		Not done		T. cruzi infection negative
463	54	Bolivia	Female	Positive		Negative		Positive		T. cruzi infection positive
464	50	Bolivia	Female	Negative		Negative		Not done		T. cruzi infection negative
467	51	Bolivia	Female	Positive		Positive		Not done		T. cruzi infection positive
468	35	Salta	Female	Negative		Negative		Not done		T. cruzi infection negative
